# Supplementary material for: Enzyme-Free Monitoring of Glucose Using Molecularly Imprinted Polymers and Gold Nanoparticles
Source: Biosensors (Basel). 2025 Aug 15;15(8):537. doi: 10.3390/bios15080537 (PMC12384395; doi:10.3390/bios15080537)
Supplement: Supplementary file 1 [file biosensors-15-00537-s001.zip]

Archive with 1 entries (1 files):
- biosensors-3721842-supplementary.pdf
